# Supplementary material for: Characterization of cardiac autonomic dysfunction in acute Schizophrenia: a cluster analysis of heart rate variability parameters
Source: Schizophrenia (Heidelb). 2025 Mar 8;11(1):40. doi: 10.1038/s41537-025-00589-y (PMC11890564; doi:10.1038/s41537-025-00589-y)
Supplement: Supplementary file 3 — Supplementary Table 1 [file 41537_2025_589_MOESM3_ESM.xlsx]

## Sheet: Tabelle1
	Healthy controls	Patients	p
N	119	119	n.a.
Sociodemographic data
age (y)	31.5 ± 10.5	32.8 ± 11.2	n.s.
gender (f/m)	40%/60%	48%/52%	n.s.
smoker status (y/n)	38%/62%	43%/57%	p = 0.004
cig. per day	5.2 ± 10.2	7.7 ± 12.1	p = 0.001
cups of coffee a day	2.2 ± 1.3	2.3 ± 1.6	n.s.
body mass index (m/kg2)	23.4 ± 3.7	24.1 ± 4.8	n.s.
Regular exercise (y/n)	26%/74%	18%/82%	n.s.
hours of sport per week	0.86 ± 1.67	0.52 ± 1.30	n.s.
Clinical data
Duration of illness (months)	n.a.	53.4 ± 86.8	n.a.
SANS	n.a.	38.9 ± 21.7	n.a.
SANS: Affective flattening/blunting	n.a.	14.2 ± 8.9	n.a.
SANS: Alogie	n.a.	8.1 ± 5.5	n.a.
SANS: Avolition/Apathy	n.a.	6.8 ± 4.4	n.a.
SANS: Anhedonia/Asociality	n.a.	9.3 ± 5.9	n.a.
SANS: Inattention	n.a.	3.0 ± 2.6	n.a.
SAPS	n.a.	51.7 ± 24.4	n.a.
SANS: Hallucinations	n.a.	6.9 ± 6.5	n.a.
SAPS: Delusions	n.a.	16 ± 10.2	n.a.
SANS: Bizarre behavior	n.a.	6.5 ± 5.8	n.a.
SANS: Formal thought disorder	n.a.	13.1 ± 9.8	n.a.
