# Supplementary material for: Characterization of cardiac autonomic dysfunction in acute Schizophrenia: a cluster analysis of heart rate variability parameters
Source: Schizophrenia (Heidelb). 2025 Mar 8;11(1):40. doi: 10.1038/s41537-025-00589-y (PMC11890564; doi:10.1038/s41537-025-00589-y)
Supplement: Supplementary file 4 — Supplementary Table 2 [file 41537_2025_589_MOESM4_ESM.xlsx]

## Sheet: Tabelle1
Time domain	HR	Mean heart rate
	MeanNN	Mean normal beat interval (NN)
	sdNN	Standard deviation of NN
	cvNN	Coefficient of variation of NN intervals
	sdaNN1	Standard deviation of the absolute differences of NN intervals
	sdaNN5	Standard deviation of the absolute differences of NN intervals over five-minute segments
	sdaNN10	Standard deviation of the absolute differences of NN intervals over ten-minute segments
	rmssd	Root mean square of successive NN interval differences
	pNN50	Percentage of successive NN intervals differing by more than 50 ms
	pNN100	Percentage of successive NN intervals differing by more than 100 ms
	pNN200	Percentage of successive NN intervals differing by more than 200 ms
	pNNl10	Percentage of successive NN intervals differing by less than 10 ms
	pNNl20	Percentage of successive NN intervals differing by less than 20 ms
	pNNl30	Percentage of successive NN intervals differing by less than 30 ms
	pNNl50	Percentage of successive NN intervals differing by less than 50 ms
Frequency domain	ULF	Ultra-low frequency power in the frequency range below 0.003 Hz
	VLF	Very-low frequency power in the frequency range of 0.003 to 0.04 Hz,
	LF	Low frequency power in the frequency range of 0.04 to 0.15 Hz
	HF	High frequency power in the frequency range of 0.15 to 0.4 Hz
	XHF	Extra-high frequency power in the frequency range beyond 0.4 Hz.
	XF	Represents additional high-frequency power in the heart rate spectrum
	P	Total power of the spectrum
	LF/HF	Ratio of low frequency to high frequency power
	LF/P	Ratio of low frequency power to total power
	HF/P	Ratio of high frequency power to total power
	XHF/PX	Ratio of extra-high-frequency power to total power
	VLF/P	Ratio of VLF power to total power, indicating the proportion of total variability attributable to very low-frequency components
	ULF/P	Ratio of ULF power to total power, indicating the proportion of total variability attributable to ultra-low-frequency components
	(ULF+VLF+LF)/P	Combined ratio of ultra-low, very low, and low-frequency powers to total power
	(ULF+VLF)/P	Combined ratio of ultra-low and very low-frequency powers to total power
	UVLF	Ultra-very low frequency, potentially referring to an additional frequency band in the heart rate spectrum
	LFN	Low-frequency normalized units, representing HF power normalized against low and high frequency power combined
	HFN	High-frequency normalized units, representing HF power normalized against low and high frequency power combined
MSE	scale1	Multiscale entropy at at the shortest time scale (scale 1), providing insights into the immediate, beat-to-beat variations in heart rate.
	scale2	This involves further coarse-graining the heart rate time series over larger time windows compared to the previous scale
	scale3	Refers to the third level of temporal aggregation, where the data is averaged over pairs of consecutive intervals.
	scale4	Refers to the fourth level of temporal aggregation, where the data is averaged over pairs of consecutive intervals.
	scale5	Refers to the fifith level of temporal aggregation, where the data is averaged over pairs of consecutive intervals.
DFA	alpha1	Short-term fluctuations in detrended fluctuation analysis
	alpha2	Long-term fluctuations in detrended fluctuation analysis
Entropy	renyi2	Rényi entropy with an order of 2
	renyi4	Rényi entropy with an order of 4
	renyi025	Rényi entropy with an order of 0.25
	Shannon	Shannon entropy to measure the information content in a given probability distribution
	hLZ77w3b3	LZ77 compression algorithm with a window size of 3 and a block size of 5
	hLZ77w5b5	LZ77 compression algorithm with a window size of 5 and a block size of 5
	hLZ77w15b5	LZ77 compression algorithm with a window size of 15 and a block size of 5
Symbolic dynamics	FW	forbidden words (number of seldom (p < 0.001) or never occurring word types)
	wpsum02	relative portion of words consisting only of the symbols ‘0’ and ‘2’, a measure for decreased HRV
	wpsum13	relative portion of words consisting only of the symbols ‘1’ and ‘3’, a measure for increased HRV
	wsdvar	standard deviation of the word sequence
	plvar2	portion of low-variability patterns in the NN interval time series (< 2 ms)
	phvar2	portion of high-variability patterns in the NN interval time series (> 2 ms)
	plvar5	portion of low-variability patterns in the NN interval time series (< 5 ms)
	phvar5	portion of high-variability patterns in the NN interval time series (> 5 ms)
	plvar10	portion of low-variability patterns in the NN interval time series (< 10 ms)
	phvar10	portion of high-variability patterns in the NN interval time series (> 10 ms)
	plvar20	portion of low-variability patterns in the NN interval time series (< 20 ms)
	phvar20	portion of high-variability patterns in the NN interval time series (> 20 ms)
	missing pattern	portion of missing patterns
	0V	portion of words of the pattern family 0V (three successive symbols are equal,
	1V	portion of words of the pattern family 1V (two successive symbols are equal and the remaining one symbol differs, e.g. ‘344’ or ‘331’).
	2V	portion of words of the pattern family 2V (two variations in the word, e.g. ‘1 2 3’ or ‘5 3 4’)
	Ascending	portion of words of the pattern family ASC (where three successive symbols form an ascending ramp, e.g. ‘234’ or ‘012’)
	Descending	portion of words of the pattern family DESC (where three successive symbols form a descending ramp, e.g. ‘432’ or ‘210’)
	Peak	portion of words of the pattern family PEAK (the second symbol is larger than the other two symbols forming a peak
	Valley	portion of words of the pattern family VAL (the second symbol is smaller than the other two symbols forming a valley, e.g. ‘212’ or ‘312’).
	Plateau	portion of words of the pattern family of words built by identical symbols (e.g. ‘222’).
	FWRenyi025	Renyi entropy of the word distribution with weight coefficient α = 0.25 weighting smaller probabilities
	FWRenyi4	Renyi entropy of the word distribution with weight coefficient α = 4 weighting larger probabilities
	FWShannon	Shannon entropy of the word distribution
Poincaré plot analysis	SD1_RR	Poincaré plot standard deviation perpendicular the line of identity
	SD2_RR	Poincaré plot standard deviation perpendicular the line of identity
	Column1	Refers to probability of RR intervals for column 1 in segmented Poincaré plots.
	Column2	probability for column 2
	Column3	probability for column 3
	Column4	probability for column 4
	Column5	probability for column 5
	Column6	probability for column 6
	Column7	probability for column 7
	Column8	probability for column 8
	Column9	probability for column 9
	Column10	probability for column 10
	Column11	probability for column 11
	Column12	probability for column 12
	Row1	probability for row 1
	Row2	probability for row 2
	Row3	probability for row 3
	Row4	probability for row 4
	Row5	probability for row 5
	Row6	probability for row 6
	Row7	probability for row 7
	Row8	probability for row 8
	Row9	probability for row 9
	Row10	probability for row 10
	Row11	probability for row 11
	Row12	probability for row 12
