# Supplementary material for: Characterization of cardiac autonomic dysfunction in acute Schizophrenia: a cluster analysis of heart rate variability parameters
Source: Schizophrenia (Heidelb). 2025 Mar 8;11(1):40. doi: 10.1038/s41537-025-00589-y (PMC11890564; doi:10.1038/s41537-025-00589-y)
Supplement: Supplementary file 5 — Supplementary Table 3 [file 41537_2025_589_MOESM5_ESM.xlsx]

## Sheet: Tabelle1
	no CADF	CADF	p
N	57	62	n.a.
Sociodemographic data
age (y)	27.8 ± 8.3	37.4 ± 11.6	p < 0.001
gender (f/m)	40%/60%	48%/52%	n.s.
smoker status (y/n)	38%/62%	43%/57%	n.s.
cig. per day	5.2 ± 10.2	7.7 ± 12.1	n.s.
cups of coffee a day	2.4 ± 1.0	2.3 ± 2.0	n.s.
body mass index (m/kg2)	23.1 ± 4.5	25.0 ± 4.8	p = 0.027
Regular exercise (y/n)	21%/79%	16%/84%	n.s.
hours of sport per week	0.40 ± 1.26	0.63 ± 1.34	n.s.
Cinical data
Duration of illness (months)	29.4 ± 45.2	75 ± 107.7	p=0.003
SANS	32.2 ± 19	45.4 ± 22.5	p=0.001
SANS: Affective flattening/blunting	12.7 ± 9.5	15.7 ± 8.1	p=0.009
SANS: Alogie	6.5 ± 5	9.6 ± 5.6	p=0.001
SANS: Avolition/Apathy	6.1 ± 4.6	7.5 ± 4.1	n.s.
SANS: Anhedonia/Asociality	7.9 ± 5.6	10.6 ± 5.9	p=0.009
SANS: Inattention	2.6 ± 2.3	3.3 ± 2.8	n.s.
SAPS	37.5 ± 23.7	49 ± 26.3	p=0.018
SANS: Hallucinations	6.7 ± 6.8	7.1 ± 6.2	n.s.
SAPS: Delusions	14.2 ± 10	17.8 ± 10.3	n.s.
SANS: Bizarre behavior	4.9 ± 4.3	8.1 ± 6.6	p=0.007
SANS: Formal thought disorder	11.4 ± 8.9	14.6 ± 10.4	n.s.
